# Supplementary material for: Understanding Rice-Magnaporthe Oryzae Interaction in Resistant and Susceptible Cultivars of Rice under Panicle Blast Infection Using a Time-Course Transcriptome Analysis
Source: Genes (Basel). 2021 Feb 20;12(2):301. doi: 10.3390/genes12020301 (PMC7924189; doi:10.3390/genes12020301)
Supplement: Supplementary file 1 [file genes-12-00301-s001.zip]

Archive with 3 entries (3 files):
- Supplementary Figures S1-S8.pdf
- Supplementary Table S4.xlsx
- supplementary Tables S1-S3.pdf
